# Supplementary material for: Reducing Pharmaceuticals in Water, a New Module Integrated in the Pharmacy Game: Evaluating the Module’s Effects on Students’ Knowledge and Attitudes
Source: Pharmacy (Basel). 2024 Feb 6;12(1):28. doi: 10.3390/pharmacy12010028 (PMC10892046; doi:10.3390/pharmacy12010028)
Supplement: Supplementary file 1 [file pharmacy-12-00028-s001.zip]

Archive with 1 entries (1 files):
- pharmacy-2777673-supplementary.pdf
